# Supplementary material for: Ischemia–reperfusion injury after spinal cord decompressive surgery—An in vivo rat model
Source: Animal Model Exp Med. 2024 Sep 3;8(3):405–20. doi: 10.1002/ame2.12485 (PMC11904113; doi:10.1002/ame2.12485)
Supplement: Supplementary file 1 — Data S1: [file AME2-8-405-s001.zip]

Archive with 6 entries (5 files):
- Supporting Information files/
- Supporting Information files/Blood perfusion data.xlsx
- Supporting Information files/Frozen fluorescent double staining.xlsx
- Supporting Information files/Gait analysis.xlsx
- Supporting Information files/grip strength and weight.xlsx
- Supporting Information files/von-frey.xlsx
