# Supplementary material for: Ischemia–reperfusion injury after spinal cord decompressive surgery—An in vivo rat model
Source: Animal Model Exp Med. 2024 Sep 3;8(3):405–20. doi: 10.1002/ame2.12485 (PMC11904113; doi:10.1002/ame2.12485)
Supplement: Supplementary file 1 — Data S1: [file AME2-8-405-s001.zip › Supporting Information files/Blood perfusion data.xlsx]

## Sheet: C1数据
Example	ROI No	Frame No	Flux Mean	Flux Std	Flux Med	Flux Min	Flux Max	DC Mean	DC Std	DC Med	DC Min	DC Max	Total Pixel	Valid Pixel	Valid %	Valid Area
	1	1	840.1	341.6	774	184	4219	37.4	2.2	37	31	46	65751	65748	100	6
	1	2	906.7	203.2	882	439	1874	37.1	2	37	31	45	65751	65742	100	6
	1	3	397.2	219.6	313	97	1387	37.3	2.6	37	31	51	65751	65496	99.6	5.9
			714.667				2493.33
	ROI No	Frame No	Flux Mean	Flux Std	Flux Med	Flux Min	Flux Max	DC Mean	DC Std	DC Med	DC Min	DC Max	Total Pixel	Valid Pixel	Valid %	Total Area	Valid Area				Analysed
	1	1	1129.6	394.4	1060	185	4779	59.2	8.5	58	39	110	121286	121282	100	11.4	11.4				00:00:00	2023-11-19 (19:43)
	1	2	1032.3	197	1036	371	2524	58.9	8.4	58	39	103	121286	121286	100	11.4	11.4				00:00:02	2023-11-19 (19:43)
	1	3	786.6	227.3	793	143	1785	58.6	8.8	58	39	123	121286	121286	100	11.4	11.4				00:00:04	2023-11-19 (19:43)
			982.833				3029.33
	ROI No	Frame No	Flux Mean	Flux Std	Flux Med	Flux Min	Flux Max	DC Mean	DC Std	DC Med	DC Min	DC Max	Total Pixel	Valid Pixel	Valid %	Total Area	Valid Area
	1	1	1254.1	413.9	1203	37	4108	50.1	9.3	50	31	180	145783	145763	100	13.7	13.7
	1	2	1026	263.6	1041	43	2421	49.8	9.2	50	31	155	145783	145656	99.9	13.7	13.7
	1	3	1229.2	199.6	1229	345	2863	49.3	9.3	50	31	176	145783	145782	100	13.7	13.7
			1169.77				3130.67

## Sheet: Sheet2
before	5min	10min
840.1	1129.6	1254.1
906.7	1032.3	1229.2
397.2	786.6	1026
520.1	868.6	966.2
521.6	838	888.6
530.6	772.4	833
664.6	1053.1	1396.3
706.6	987.3	1018.4
676.1	916.1	1014.5
356.4	440.6	491.8
329.6	437.3	489.1
344.4	427.5	483.1
