# Supplementary material for: Ischemia–reperfusion injury after spinal cord decompressive surgery—An in vivo rat model
Source: Animal Model Exp Med. 2024 Sep 3;8(3):405–20. doi: 10.1002/ame2.12485 (PMC11904113; doi:10.1002/ame2.12485)
Supplement: Supplementary file 1 — Data S1: [file AME2-8-405-s001.zip › Supporting Information files/Frozen fluorescent double staining.xlsx]

## Sheet: Sheet1
8-oxoG DNA+	D-1M-1	8-oxoG DNA+	D-1M-2	8-oxoG DNA+	D-1M-3	8-oxoG DNA+	D-1M-4
			66		44
			42		73
			52		28
			18		145
102	210	89	178	68	145	57	137
	0.485714		0.5		0.468966		0.416058
	DCW-2		DCW-3		DCW-1
33	100	29	146	17	106
	0.33		0.19863		0.160377
	Sham-4		Sham-5		Sham-2		Sham'-3
	65		80
	93		79
	37		38
60	195	23	197	23	154	15	164
	0.307692		0.116751		0.149351		0.0914634

## Sheet: Sheet2
	C-2	C-1	C-3	C-4
	116	142
	98	149
	214	291	120	180
	M-1	M-2	M-3
	170	110	120
	Sham-1	Sham-2	Sham-3	Sham-4
