# Supplementary material for: Ischemia–reperfusion injury after spinal cord decompressive surgery—An in vivo rat model
Source: Animal Model Exp Med. 2024 Sep 3;8(3):405–20. doi: 10.1002/ame2.12485 (PMC11904113; doi:10.1002/ame2.12485)
Supplement: Supplementary file 1 — Data S1: [file AME2-8-405-s001.zip › Supporting Information files/Gait analysis.xlsx]

## Sheet: 减压手术后_M
M	Swing Speed (cm/s)	Stride Length (cm)	Stand (s)
RF-LF	11.6597	2.14088	0.0422909
	26.57	1.99	0.09
	27.47	4.7	0.38
RH-LH	35.9084	6.24461	0.736831
	36.19	3.81	0.58
	50.3	5.14	0.78

## Sheet: 减压手术后_C
D-1W（DCM-D）	Swing Speed (cm/s)	Stride Length (cm)	Stand (s)
RF-LF	46.68	3.81	0.19
	10.4604	3.41597	0.0369232
	50.35	4.56	0.18
	48.42	3.77	0.18
RH-LH	59.14	8.87	0.95
	41.328	3.16716	0.12716
	35.47	3.45	0.27
	38.12	4.97	0.25

## Sheet: 减压手术前_M
4w（DCM）	Swing Speed (cm/s)	Stride Length (cm)	Stand (s)
RF-LF	48.47	10.77	0.24
	50.4	6.36	0.08
	16.0943	2.75758	0.0106817
	73.5476	4.53526	0.2362
	44.57	8.06	0.23
	72.71	5.52	0.19
RH-LH	54.51	10.17	0.36
	63.56	11.56	0.24
	12.9817	3.68714	0.0114614
	52.8182	6.71416	0.322597
	65.17	8.19	0.49
	83.32	9.17	0.37

## Sheet: 减压手术前_S
Sham（4w）	Swing Speed (cm/s)	Stride Length (cm)	Stand (s)
RF-LF	81.69	10.27	0.251944
	57.3	5.72	0.37
	68.1441	5.11215	0.166173
	93.28	6.66	0.12
	60.5676	6.07152	1.58311
	53.91	7.54	0.21
	95.36	10.04	0.17
	35.35	11.13	0.24
RH-LH	35.27	6.66	0.359218
	66.64	6.81	0.53
	51.3588	7.76583	0.180772
	88.44	8.03	0.2
	40.0521	1.95118	0.404545
	49.11	8.84	0.27
	70.41	9.82	0.56
	80.24	11.2	0.29

## Sheet: 减压手术前_C
4w（DCM-D）	Swing Speed (cm/s)	Stride Length (cm)	Stand (s)
RF-LF	49.65	10.71	0.25
	66.75	10.56	0.14
	80.5327	6.77381	0.173377
	87.14	6.99	0.24
	27.9433	3.22947	0.305631
	70.51	6.88	0.15
RH-LH	44.94	8.39	0.3
	83.22	10.75	0.29
	88.9749	11.6011	0.323082
	56.32	6.66	0.15
	59.0843	6.68449	0.708018
	77.5	11.32	0.3

## Sheet: Sheet2
after decompression
M9	Swing Speed (cm/s)	Stride Length (cm)	Stand (s)		C8	Swing Speed (cm/s)	Stride Length (cm)	Stand (s)
RF-LF	11.6597	2.14088	0.0422909		RF-LF	46.68	3.81	0.19
右前肢-左前肢
RH-LH	35.9084	6.24461	0.736831		RH-LH	59.14	8.87	0.95
右后肢-左后肢
M3	Swing Speed (cm/s)	Stride Length (cm)	Stand (s)		C6	Swing Speed (cm/s)	Stride Length (cm)	Stand (s)
RF-LF	26.57	1.99	0.09		RF-LF	10.4604	3.41597	0.0369232
RH-LH	36.19	3.81	0.58		RH-LH	41.328	3.16716	0.12716
M6	Swing Speed (cm/s)	Stride Length (cm)	Stand (s)		C7	Swing Speed (cm/s)	Stride Length (cm)	Stand (s)
RF-LF	27.47	4.7	0.38		RF-LF	50.35	4.56	0.18
RH-LH	50.3	5.14	0.78		RH-LH	35.47	3.45	0.27
					C3	Swing Speed (cm/s)	Stride Length (cm)	Stand (s)
					RF-LF	48.42	3.77	0.18
					RH-LH	38.12	4.97	0.25

## Sheet: Sheet3
M6	Swing Speed (cm/s)	Stride Length (cm)	Stand (s)		S3	Swing Speed (cm/s)	Stride Length (cm)	Stand (s)		C7	Swing Speed (cm/s)	Stride Length (cm)	Stand (s)
RF-LF	48.47	10.77	0.24		RF-LF	81.69	10.27	0.251944		RF-LF	49.65	10.71	0.25
RH-LH	54.51	10.17	0.36		RH-LH	35.27	6.66	0.359218		RH-LH	44.94	8.39	0.3
M5	Swing Speed (cm/s)	Stride Length (cm)	Stand (s)		S1	Swing Speed (cm/s)	Stride Length (cm)	Stand (s)		C5	Swing Speed (cm/s)	Stride Length (cm)	Stand (s)
RF-LF	50.4	6.36	0.08		RF-LF	57.3	5.72	0.37		RF-LF	66.75	10.56	0.14
RH-LH	63.56	11.56	0.24		RH-LH	66.64	6.81	0.53		RH-LH	83.22	10.75	0.29
M4	Swing Speed (cm/s)	Stride Length (cm)	Stand (s)		S8	Swing Speed (cm/s)	Stride Length (cm)	Stand (s)		C4	Swing Speed (cm/s)	Stride Length (cm)	Stand (s)
RF-LF	16.0943	2.75758	0.0106817		RF-LF	68.1441	5.11215	0.166173		RF-LF	80.5327	6.77381	0.173377
RH-LH	12.9817	3.68714	0.0114614		RH-LH	51.3588	7.76583	0.180772		RH-LH	88.9749	11.6011	0.323082
M9	Swing Speed (cm/s)	Stride Length (cm)	Stand (s)		S4	Swing Speed (cm/s)	Stride Length (cm)	Stand (s)		C3	Swing Speed (cm/s)	Stride Length (cm)	Stand (s)
RF-LF	73.5476	4.53526	0.2362		RF-LF	93.28	6.66	0.12		RF-LF	87.14	6.99	0.24
RH-LH	52.8182	6.71416	0.322597		RH-LH	88.44	8.03	0.2		RH-LH	56.32	6.66	0.15
M3	Swing Speed (cm/s)	Stride Length (cm)	Stand (s)		S7	Swing Speed (cm/s)	Stride Length (cm)	Stand (s)		C8	Swing Speed (cm/s)	Stride Length (cm)	Stand (s)
RF-LF	44.57	8.06	0.23		RF-LF	60.5676	6.07152	1.58311		RF-LF	27.9433	3.22947	0.305631
RH-LH	65.17	8.19	0.49		RH-LH	40.0521	1.95118	0.404545		RH-LH	59.0843	6.68449	0.708018
M7	Swing Speed (cm/s)	Stride Length (cm)	Stand (s)		S5	Swing Speed (cm/s)	Stride Length (cm)	Stand (s)		C6	Swing Speed (cm/s)	Stride Length (cm)	Stand (s)
RF-LF	72.71	5.52	0.19		RF-LF	53.91	7.54	0.21		RF-LF	70.51	6.88	0.15
RH-LH	83.32	9.17	0.37		RH-LH	49.11	8.84	0.27		RH-LH	77.5	11.32	0.3
					S2	Swing Speed (cm/s)	Stride Length (cm)	Stand (s)
					RF-LF	95.36	10.04	0.17
					RH-LH	70.41	9.82	0.56
					S6	Swing Speed (cm/s)	Stride Length (cm)	Stand (s)
					RF-LF	35.35	11.13	0.24
					RH-LH	80.24	11.2	0.29
