# Supplementary material for: Ischemia–reperfusion injury after spinal cord decompressive surgery—An in vivo rat model
Source: Animal Model Exp Med. 2024 Sep 3;8(3):405–20. doi: 10.1002/ame2.12485 (PMC11904113; doi:10.1002/ame2.12485)
Supplement: Supplementary file 1 — Data S1: [file AME2-8-405-s001.zip › Supporting Information files/grip strength and weight.xlsx]

## Sheet: 体重
before	Sham			DCM			DCM-D
	1	238		1	246		1	206
	2	225		2	247		2	230
	3	229		3	215		3	215		215
	4	204		4	220		4	225		230
	5	215		5	232		5	221		230
	6	230		6	230		6	230		232
	7	235		7	210		7	230
	8	235		8	232		8	232
1w	Sham			DCM			DCM-D
	1	240		1			1	183
	2	240		2	220		2
	3	230		3	190		3	215		215
	4	225		4	200		4	225		215
	5	230		5	205		5	225		230
	6	230		6	200		6	215		216
	7	245		7	197		7	230
	8	235		8	215		8	216
4w	Sham			DCM			DCM-D
	1	250		1			1	230
	2	220		2	235		2
	3	240		3	220		3	230		230
	4	220		4	205		4	225		230
	5	250		5	250		5	235		230
	6	250		6	240		6	230		230
	7	275		7	225		7	230
	8	240		8	260		8	230
D-1w	Sham			DCM			DCM-D
	1	250		3	225		3	240
	2	220		6	230		6	250
	3	240		8	270		7	280
	4	220					8	290
	5	250

## Sheet: 峰值握力
before	Sham				DCM				DCM-D
	1	4.37	238	18.3613	1	5.14	246	20.8943	1	5.35	206	25.9709
	2	4.51	225	20.0444	2	5.12	247	20.7287	2	4.11	230	17.8696
	3	5.24	229	22.8821	3	5.39	215	25.0698	3	4.27	215	19.8605
	4	4.32	204	21.1765	4	4.37	220	19.8636	4	5.35	225	23.7778
	5	4.52	215	21.0233	5	5.28	232	22.7586	5	4.62	221	20.905
	6	4.8	230	20.8696	6	5.02	230	21.8261	6	4.48	230	19.4783
	7	5.62	235	23.9149	7	5.12	210	24.381	7	5.03	230	21.8696
	8	4.66	235	19.8298	8	5.87	232	25.3017	8	4.92	232	21.2069
1w	Sham				DCM				DCM-D
	1	5.46	240	22.75	1				1	183	3.01	16.4481
	2	5.72	240	23.8333	2	220	2.99	13.5909	2
	3	5.52	230	24	3	200	5.32	26.6	3	215	3.38	15.7209
	4	6.35	225	28.2222	4	200	2.04	10.2	4	225	3.3	14.6667
	5	5.35	230	23.2609	5	205	2.42	11.8049	5	225	4.67	20.7556
	6	4.64	230	20.1739	6	210	3.97	18.9048	6	215	4.02	18.6977
	7	5.55	245	22.6531	7	197	4.17	21.1675	7	230	4.21	18.3043
	8	4.63	235	19.7021	8	215	3.55	16.5116	8	216	3.86	17.8704
4w	Sham				DCM				DCM-D
	1	4.27	250	17.08	1				1	230	3.63	15.7826
	2	4.13	220	18.7727	2	235	2.04	8.68085	2
	3	6.54	240	27.25	3	220	4.72	21.4545	3	230	3.96	17.2174
	4	4.66	220	21.1818	4	205	4.3	20.9756	4	225	3.57	15.8667
	5	5.52	250	22.08	5	250	3.42	13.68	5	235	4.59	19.5319
	6	6.36	250	25.44	6	240	4.47	18.625	6	230	4.01	17.4348
	7	6.46	275	23.4909	7	225	3.66	16.2667	7	230	3.8	16.5217
	8	6.19	240	25.7917	8	260	4.03	15.5	8	230	3.53	15.3478
D-1w	Sham				DCM				DCM-D
	1	250	6.59	26.36	3	225	4.03	17.9111	3	240	4.67	19.4583
	2	220	5.97	27.1364	6	230	4.01	17.4348	6	250	5.56	22.24
	3	240	6.5	27.0833	8	270	5.01	18.5556	7	280	5.37	19.1786
	4	220	6.34	28.8182					8	290	5.16	17.7931
	5	250	6.34	25.36

## Sheet: 平均握力
4w	Sham				DCM				DCM-D
	1	4.04	250	16.16	2	235	1.63	6.93617	1	230	3.42	14.8696
	2	4.19	220	19.0455	3	220	3.7	16.8182	3	230	3.84	16.6957
	3	5.47	240	22.7917	4	205	2.31	11.2683	4	225	3.75	16.6667
	4	4.13	220	18.7727	5	250	3.1	12.4	5	235	3.53	15.0213
	5	4.01	250	16.04	6	240	3.59	14.9583	6	230	3.43	14.913
	6	4.33	250	17.32	7	225	3.06	13.6	7	230	3.39	14.7391
	7	4.45	275	16.1818	8	260	3.66	14.0769	8	230	3.25	14.1304
	8	4.91	240	20.4583
					DCM				DCM-D
D-1w	Sham
					3	225	3.05	13.5556	3	240	3.25	13.5417
	1	250	5.9	23.6	6	230	2.78	12.087	6	250	4.03	16.12
	2	220	4.5	20.4545	8	270	3.18	11.7778	7	280	4.23	15.1071
	3	240	5.8	24.1667					8	290	4.23	14.5862
	4	220	5.2	23.6364
	5	250	5.7	22.8
