# Supplementary material for: Ischemia–reperfusion injury after spinal cord decompressive surgery—An in vivo rat model
Source: Animal Model Exp Med. 2024 Sep 3;8(3):405–20. doi: 10.1002/ame2.12485 (PMC11904113; doi:10.1002/ame2.12485)
Supplement: Supplementary file 1 — Data S1: [file AME2-8-405-s001.zip › Supporting Information files/von-frey.xlsx]

## Sheet: Sheet1
	Sham			DCM			D-1W			DCM
	S	8		C3	1.4		C3	4		M	1.4
	S	8		C6	1.4		C6	4		M	1
	S	8		C7	1		C7	4		M	2
	S	8		C8	1		C8	6		M	2
	S	8		M	1.4					S	8
	M	6		M	1					S	8
	M	6		M	1.4					S	6
	M	8		M	2					S	8
	M	8		S	8
	C3	6		S	8
	C6	6		S	6
	C7	8		S	8
	C8	8

## Sheet: Sheet2
	1w	4w	D-1w
M	6	1.4	1.4
M	6	1	1
M	8	1.4	2
M	8	2	2
